# Supplementary material for: Interleukin-6 produces behavioral deficits in pre-pubescent mice independent of neuroinflammation
Source: Brain Behav Immun. Author manuscript; Available in PMC 2026 May 20. (PMC13188840; doi:10.1016/j.bbi.2025.02.009)
Supplement: 2 [file NIHMS2171783-supplement-2.xlsx]

## Sheet: Fig.5AB
Fig.5. Mice exposed to IL-6 postnatally have acute changes in circulating and CNS cytokine and chemokine levels
PBS Rx GM-CSF	PBS Rx GM-CSF	PBS Rx IFNγ	IL-6 Rx IFNγ	PBS Rx IL-1α	IL-6 Rx IL-1α	PBS Rx IL-1β	IL-6 Rx IL-1β	PBS Rx IL-2	IL-6 Rx IL-2	PBS Rx IL-4	IL-6 Rx IL-4	PBS Rx IL-5	IL-6 Rx IL-5	PBS Rx IL-6	IL-6 Rx IL-6	PBS Rx IL-7	IL-6 Rx IL-7	PBS Rx IL-10	IL-6 Rx IL-10	PBS Rx IL-12p70	IL-6 Rx IL-12p70	PBS Rx IL-13	IL-6 Rx IL-13	PBS Rx IL-17a	IL-6 Rx IL-17a	PBS Rx KC	IL-6 Rx KC	PBS Rx LIX	IL-6 Rx LIX	PBS Rx MCP-1	IL-6 Rx MCP-1	PBS Rx MIP-2	IL-6 Rx MIP-2	PBS Rx TNFα	IL-6 Rx TNFα
4.06	8.03	0.12	0.06	587.83	134.23	nd	2.18	7.02	5.48	nd	0.06	14.13	15.43	2.74	6.79	nd	nd	2.22	nd	1.16	10.56	23.04	25.19	0.39	0.05	43.95	58.49	310.27	754.89	83.87	72.94	56.08	89.48	5.4	6
8.81	9.56	0.24	0.74	444.53	179.45	0.26	1.32	1.3	5.48	nd	0.13	10.01	27.01	2.42	13.68	nd	nd	1.54	0.83	8.22	1.16	35.95	35.95	nd	nd	42.28	86.91	232.18	319.3	82.12	72.94	37.58	87.25	5.4	6.3
8.81	7.18	0.49	0.68	715.6	642.59	1.76	2.57	15.25	7.02	0.04	nd	15.19	22.07	4.56	5.6	nd	nd	nd	nd	8.22	5.86	48.8	23.04	0.05	0.49	99.54	73.58	253.76	243.89	91.53	71.02	80.13	52.16	6.3	3.91
7.18	nd	0.49	nd	441.95	661.74	4.39	2.18	5.48	25.79	nd	nd	9.62	10.27	2.26	7.3	nd	nd	1.19	0.46	8.22	nd	35.95	18.74	nd	nd	59.16	23.62	247.2	398.12	76.69	44.85	43.08	nd	5.1	3.61
8.03	5.76	0.12	0.12	655.39	652.2	2.18	4.39	14.23	37.24	nd	0.08	18.2	17.49	4.11	nd	nd	1.26	0.83	3.21	3.5	5.86	40.25	48.8	0.68	0.94	102.37	148.43	374.44	348.74	101.91	nd	93.76	63.1	8.08	7.19
8.03	nd	1.43	nd	206.69	154.08	nd	0.26	10.92	7.02	0.01	nd	12.52	9.88	1.06	6.99	0.4	nd	1.19	2.55	12.86	nd	113.1	44.53	0.39	nd	39.8	65.9	1231.74	169.66	34.17	54.35	80.13	63.1	3.01	3.91
9.56	4.06	nd	nd	395.37	nd	9.32	nd	17.21	nd	nd	0.25	35.95	14.23	1.8	8.64	0.12	1.26	4.49	1.88	12.86	12.86	96	29.5	0.44	nd	nd	95.42	5047.79	953.08	118.8	97.21	56.08	52.16	10.4	1.07
4.06	nd	1.32	nd	186.54	655.39	0.26	nd	19.07	3.7	nd	nd	20.52	10.89	1.95	5.6	nd	nd	5.43	nd	15.11	nd	113.1	16.59	0.53	nd	115.18	17.44	4118.85	313.29	44.85	49.72	82.58	52.16	9.25	5.1
10.94	nd	0.74	nd	281.19	172.14	4.39	0.83	13.17	nd	0.09	nd	nd	8.8	2.5	4.65	0.26	nd	6.35	nd	19.42	nd	105.61	23.04	0.34	nd	235.93	61.85	7014.74	63.41	130.34	56.58	74.95	nd	12.38	3.91
nd	10.94	nd	0.62	nd	145.82	nd	7.27	nd	5.48	nd	0.09	nd	16.72	nd	2.74	nd	nd	nd	0.83	nd	2.33	nd	76.01	nd	0.23	nd	125.11	nd	5057.81	nd	71.98	nd	63.1	nd	6.6
nd	5.24	nd	nd	nd	299.71	nd	11.54	nd	5.48	nd	nd	nd	28.46	nd	2.9	nd	0.69	nd	4.17	nd	22.46	nd	35.95	nd	0.28	nd	209.49	nd	6270.58	nd	nd	nd	63.1	nd	11.26
nd	4.06	nd	0.86	nd	1139.15	nd	6.34	nd	38.55	nd	nd	nd	19.99	nd	5.21	nd	nd	nd	2.55	nd	8.22	nd	65.68	nd	0.39	nd	314.72	nd	4822.15	nd	nd	nd	82.58	nd	10.55
nd	2.57	nd	1.53	nd	137.2	nd	4.39	nd	34.56	nd	nd	nd	20.19	nd	2.58	nd	nd	nd	5.12	nd	8.22	nd	38.1	nd	0.12	nd	130.8	nd	5005.94	nd	54.35	nd	74.95	nd	7.49
Raw data for figure 5 A-B. Cohorts of IL-6-treated (IL-6 Rx) and controls (PBS Rx) for each cytokine and chemokine organized in individual columns. Rows represent individual mice in each group. nd=not detected

## Sheet: Fig.5CD
Fig.5. Mice exposed to IL-6 postnatally have acute changes in circulating and CNS cytokine and chemokine levels
PBS Rx GM-CSF	PBS Rx GM-CSF	PBS Rx IFNγ	IL-6 Rx IFNγ	PBS Rx IL-1α	IL-6 Rx IL-1α	PBS Rx IL-1β	IL-6 Rx IL-1β	PBS Rx IL-2	IL-6 Rx IL-2	PBS Rx IL-4	IL-6 Rx IL-4	PBS Rx IL-5	IL-6 Rx IL-5	PBS Rx IL-6	IL-6 Rx IL-6	PBS Rx IL-7	IL-6 Rx IL-7	PBS Rx IL-10	IL-6 Rx IL-10	PBS Rx IL-12p70	IL-6 Rx IL-12p70	PBS Rx IL-13	IL-6 Rx IL-13	PBS Rx IL-17a	IL-6 Rx IL-17a	PBS Rx KC	IL-6 Rx KC	PBS Rx LIX	IL-6 Rx LIX	PBS Rx MCP-1	IL-6 Rx MCP-1	PBS Rx MIP-2	IL-6 Rx MIP-2	PBS Rx TNFα	IL-6 Rx TNFα
5.24	2.57	0.24	0.31	74.31	61.81	0.26	1.32	5.48	nd	nd	0.01	7.47	5.19	2.9	3.24	nd	nd	0.46	nd	5.86	11.71	48.8	40.25	4.16	5.58	29.54	29.16	4803.78	5847.33	18.38	25.04	47.87	47.87	3.31	3.76
6.26	8.03	0.8	nd	78.37	82.35	0.83	0.26	3.7	13.17	0.06	0.18	4.99	8.23	2.42	3.75	nd	nd	4.49	3.85	19.42	nd	12.3	25.19	4.16	9.74	17.81	13.76	5508.03	4851.16	9.6	18.38	59.71	59.71	4.95	3.31
8.43	6.26	0.49	0.12	93.93	115.23	4.39	2.18	5.48	5.48	nd	nd	8.08	9.35	2.58	0.92	nd	7.39	1.88	5.12	nd	9.39	31.65	71.9	3.31	0.72	2.37	nd	7720.83	370.2	14.91	34.17	84.95	56.08	3.31	4.21
9.56	5.24	0.62	0.31	35.68	53.23	0.26	0.26	nd	5.48	nd	0.14	5.58	3.88	3.24	2.42	nd	nd	1.19	0.46	13.99	10.56	48.8	31.65	4.98	3.81	16.66	18	5359.81	4864.18	21.76	7.81	69.32	22.01	4.36	3.61
9.92	10.94	0.31	nd	78.37	82.35	1.76	1.32	8.41	nd	nd	0.09	8	9.22	2.26	5.99	nd	nd	1.19	3.53	12.86	17.3	40.25	35.95	6.75	5.97	19.3	16.86	4715.95	2067.64	21.76	29.74	63.1	30.94	3.91	4.06
6.26	6.26	nd	0.12	57.54	78.37	1.32	nd	nd	1.3	0.09	0.09	6.82	10.52	2.9	3.15	nd	0.98	1.19	1.19	1.16	21.47	33.8	50.93	5.25	8.39	20.03	14.63	2579.13	3881.23	20.08	25.04	47.87	47.87	3.61	4.51
nd	7.18	0.18	nd	26.82	18	2.96	2.18	10.92	5.48	nd	nd	7.23	18.2	5.03	4.11	nd	nd	0.46	0.83	5.86	12.86	23.04	46.67	5.78	8.95	38.58	31.84	4634.45	715.59	32.72	34.17	84.95	69.32	5.4	6.6
5.76	5.24	nd	nd	0.69	35.68	4.39	1.32	8.41	1.3	nd	nd	9.95	6.31	0.2	3.07	nd	nd	5.74	1.88	21.47	17.3	90.1	48.8	5.38	5.65	38.17	27.66	146.19	1804.18	21.76	11.38	nd	nd	4.8	2.71
4.06	8.03	nd	nd	26.82	101.3	nd	0.26	1.3	15.25	nd	nd	15.14	8.23	4.19	4.29	nd	nd	1.54	3.21	16.22	17.3	33.8	14.44	6.79	4.57	31.84	17.44	177.2	2588.82	34.17	34.17	37.58	69.32	5.7	5.55
2.57	6.26	nd	nd	26.82	97.65	2.96	3.33	nd	nd	nd	nd	10.95	5.19	4.29	1.21	nd	1.84	3.53	4.49	28.92	10.56	29.5	92.08	8.77	2.16	27.85	nd	391.21	835.44	26.64	28.21	43.08	59.71	2.56	3.91
9.56	8.03	nd	nd	70.2	70.2	1.76	2.18	nd	1.3	0.04	0.04	7.15	2.15	2.9	2.11	nd	nd	0.83	0.46	5.86	10.56	35.95	42.39	6.69	3.02	14.84	11.32	1465.01	2293.29	25.04	18.38	nd	63.1	3.91	0.92
9.56	7.18	0.37	0.24	140.12	57.54	2.96	2.18	13.17	1.3	nd	nd	10.4	6.48	1.36	3.24	5.17	0.4	5.12	2.55	10.56	4.68	82.11	40.25	nd	2.65	nd	13.3	3712.04	1169.06	nd	4.25	89.48	52.16	5.55	3.31
Raw data for figure 5 C-D. Cohorts of IL-6-treated (IL-6 Rx) and controls (PBS Rx) for each cytokine and chemokine organized in individual columns. Rows represent individual mice in each group. nd=not detected

## Sheet: Fig.5EF
Fig.5. Mice exposed to IL-6 postnatally have acute changes in circulating and CNS cytokine and chemokine levels
PBS Rx GM-CSF	PBS Rx GM-CSF	PBS Rx IFNγ	IL-6 Rx IFNγ	PBS Rx IL-1α	IL-6 Rx IL-1α	PBS Rx IL-1β	IL-6 Rx IL-1β	PBS Rx IL-2	IL-6 Rx IL-2	PBS Rx IL-4	IL-6 Rx IL-4	PBS Rx IL-5	IL-6 Rx IL-5	PBS Rx IL-6	IL-6 Rx IL-6	PBS Rx IL-7	IL-6 Rx IL-7	PBS Rx IL-10	IL-6 Rx IL-10	PBS Rx IL-12p70	IL-6 Rx IL-12p70	PBS Rx IL-13	IL-6 Rx IL-13	PBS Rx IL-17a	IL-6 Rx IL-17a	PBS Rx KC	IL-6 Rx KC	PBS Rx LIX	IL-6 Rx LIX	PBS Rx MCP-1	IL-6 Rx MCP-1	PBS Rx MIP-2	IL-6 Rx MIP-2	PBS Rx TNFα	IL-6 Rx TNFα
6.21	nd	nd	0.26	nd	83.06	nd	nd	16.09	28.85	nd	0.21	0.67	0.97	nd	1.79	nd	2.2	nd	11.51	1.96	3.19	6.21	8.63	nd	nd	nd	165.09	nd	3.91	43	42.03	nd	80.55	nd	0.83
14.31	3.46	1.47	0.6	nd	55.36	nd	2.93	23.06	28.61	0.54	0.24	nd	1.4	nd	4	6.09	6.82	18.49	28.22	nd	4.35	9.06	7.56	0.86	1.9	133.26	170.39	17.24	7.37	78.56	76.18	nd	96.94	nd	0.87
nd	4.91	0.48	0.5	71.06	69.56	3.47	4.14	32.75	27.95	0.33	0.2	1.24	1.24	nd	2.92	7	3.41	24.25	17.8	3.97	4.35	8.71	7.42	2.76	1.88	197.42	162.27	8.69	8.69	74.96	59.26	96.94	110.62	1.05	1.19
2.97	4.91	nd	0.61	67.04	79.77	3.92	4.5	36.36	37.39	0.29	0.29	1.15	1.2	2.08	3.51	6.82	6.46	24.37	22.58	2.99	3.97	9.97	11.32	3.16	3.21	169.77	210.09	12.38	17.06	63.57	83.73	96.94	104.04	0.87	0.8
nd	nd	1.09	nd	63.95	66.53	4.06	3.24	34.77	39.68	0.28	0.26	0.93	1.02	1.75	2.19	4.47	4.65	nd	24.6	3.97	2.59	9.87	9.97	2.68	4.27	160.7	192.25	13.55	6.82	64.61	82.04	93.93	99.85	1.16	1.1
nd	nd	0.71	nd	63.95	nd	3.54	nd	40.05	nd	0.21	nd	0.88	nd	1.33	nd	4.29	nd	27.86	nd	2.59	nd	10.16	nd	2.02	nd	144.53	nd	11.6	nd	80.89	nd	102.67	nd	1.21	nd
nd	5.73	0.37	0.72	62.9	72.54	3.69	4.14	33.2	24.99	0.3	0.31	1.4	1.63	1.86	1.93	6	5.55	20.12	15.18	4.73	nd	9.63	8.83	3.06	1.22	155.02	131.32	10.82	9.26	80.31	107.94	96.94	123.71	1.05	nd
nd	nd	nd	0.48	68.05	73.03	3.99	2.93	32.07	27.83	0.34	0.24	1.2	0.67	1.75	2.74	4.83	4.47	18.49	19.53	3.19	2.38	8.06	8.06	2.61	0.56	183.07	200.75	8.88	5.75	82.6	49.77	98.41	93.93	0.87	0.8
nd	nd	nd	0.45	70.06	63.95	3.24	2.05	25.74	28.55	0.28	0.25	0.97	0.56	2.08	2.23	6.09	3.94	17.34	15.97	nd	3.78	6.33	7.37	2.37	1.22	174.43	161.64	10.43	11.99	78.86	64.95	99.85	90.8	1.02	0.93
nd	3.46	1.16	nd	72.05	66.01	nd	4.14	29.15	31.61	0.22	0.31	nd	1.2	2.16	2.16	3.23	5.91	nd	22.35	2.38	3.58	7.4	7.97	nd	3.34	nd	221.14	1.13	9.07	33.46	72.49	nd	96.94	0.6	0.87
nd	nd	nd	nd	nd	63.95	nd	3.16	nd	28.31	nd	0.37	nd	0.78	nd	2.05	nd	5.1	nd	12.72	nd	2.79	nd	8.56	nd	1.93	nd	190.12	nd	14.32	nd	93.89	nd	85.85	nd	1.05
Raw data for figure 5 E-F. Cohorts of IL-6-treated (IL-6 Rx) and controls (PBS Rx) for each cytokine and chemokine organized in individual columns. Rows represent individual mice in each group. nd=not detected
